# Supplementary material for: Associations between XRCC3 Thr241Met polymorphisms and breast cancer risk: systematic-review and meta-analysis of 55 case-control studies
Source: BMC Med Genet. 2019 May 10;20:79. doi: 10.1186/s12881-019-0809-8 (PMC6511159; doi:10.1186/s12881-019-0809-8)
Supplement: Supplementary file 2 — Figure S1. Forest plots of XRCC3 Thr241Met polymorphism and risk of sporadic breast cancer in Study-based subgroups. (D) Homozygote model: MM vs. TT. (E) Dominant model: TM + MM vs. TT. (F) Recessive model: MM vs. TM + TT. (ZIP 21 kb) [file 12881_2019_809_MOESM2_ESM.zip]

Archive with 3 entries (3 files):
- Figure S1 AR3.pdf
- Figure S1 BR3.pdf
- Figure S1 CR3.pdf
